# Supplementary material for: N-Phenyl­succinamic acid
Source: Acta Crystallogr Sect E Struct Rep Online. 2011 Jan 8;67(Pt 2):o249. doi: 10.1107/S160053681005364X (PMC3051503; doi:10.1107/S160053681005364X)
Supplement: Supplementary file 2 [file e-67-0o249-Isup2.hkl]

# 
# h,k,l, Fc-squared, Fo-squared, sigma(Fo-squared) and status flag 
# 
data_I
_shelx_title ' A1 P 21/C' 
_shelx_refln_list_code          4 
_shelx_F_calc_maximum      186.02 
_exptl_crystal_F_000       408.00 
_reflns_d_resolution_high  0.8202 
 
loop_ 
 _symmetry_equiv_pos_as_xyz 
 'x, y, z' 
 '-x, y+1/2, -z+1/2' 
 '-x, -y, -z' 
 'x, -y-1/2, z-1/2' 
 
_cell_length_a     4.9860 
_cell_length_b    25.1080 
_cell_length_c     7.8950 
_cell_angle_alpha  90.000 
_cell_angle_beta  103.180 
_cell_angle_gamma  90.000 
 
_shelx_F_squared_multiplier     1.000 
 
loop_ 
 _refln_index_h 
 _refln_index_k 
 _refln_index_l 
 _refln_F_squared_calc 
 _refln_F_squared_meas 
 _refln_F_squared_sigma 
 _refln_observed_status 
   1   0   0     3523.60     3532.85     11.00 o 
   2   0   0      382.09      427.31      4.06 o 
   3   0   0        8.38        5.44      5.07 o 
   4   0   0       33.84       30.16      5.78 o 
   5   0   0      206.70      197.38      7.97 o 
   1   1   0     7543.26     7555.58     38.69 o 
   2   1   0       64.28       63.27      1.77 o 
   3   1   0       55.33       55.93      2.18 o 
   4   1   0        2.82        0.56      4.12 o 
   5   1   0        5.93        7.42      6.21 o 
   1   2   0        2.76        9.17      1.90 o 
   2   2   0     1218.43     1270.87      3.65 o 
   3   2   0      285.45      288.58      2.76 o 
   4   2   0       84.04       71.63      7.29 o 
   5   2   0       35.71       37.67      4.99 o 
   1   3   0      528.09      506.24      3.19 o 
   2   3   0     1649.00     1735.73      7.51 o 
   3   3   0      698.40      722.14      4.19 o 
   4   3   0      152.93      144.55      5.72 o 
   5   3   0      333.22      308.18      8.98 o 
   0   4   0      835.30      794.00      4.25 o 
   1   4   0      286.89      292.88      1.98 o 
   2   4   0       21.43       25.66      2.32 o 
   3   4   0      105.37      111.12      3.86 o 
   4   4   0      198.71      189.84      7.08 o 
   5   4   0        1.32       -3.31      7.03 o 
   1   5   0      352.21      349.12      2.04 o 
   2   5   0       15.40       16.38      2.85 o 
   3   5   0      116.08      119.43      2.95 o 
   4   5   0       54.36       59.29      6.48 o 
   5   5   0       22.40        8.77      7.01 o 
   0   6   0     2064.47     2233.91      5.10 o 
   1   6   0      130.58      114.36      1.86 o 
   2   6   0      289.25      309.06      4.43 o 
   3   6   0      171.13      173.65      3.21 o 
   4   6   0      253.11      245.56      7.61 o 
   5   6   0       54.29       61.94      7.56 o 
   1   7   0      125.62      131.01      2.81 o 
   2   7   0       31.37       36.59      2.07 o 
   3   7   0        4.41        2.96      2.82 o 
   4   7   0       34.07       41.26      4.70 o 
   5   7   0      155.48      154.55      8.30 o 
   0   8   0      265.66      317.64      3.21 o 
   1   8   0     2029.86     2203.39      6.73 o 
   2   8   0       17.87       15.66      2.21 o 
   3   8   0      214.82      230.93      3.60 o 
   4   8   0      196.81      178.36      5.44 o 
   5   8   0        0.20        3.21      7.53 o 
   1   9   0      129.80      145.56      7.08 o 
   2   9   0      725.03      731.69     18.17 o 
   3   9   0        1.18       -0.38      3.69 o 
   4   9   0      196.10      203.62      5.61 o 
   5   9   0       30.98       48.59      7.78 o 
   0  10   0     1575.64     1739.93      5.74 o 
   1  10   0      528.97      624.35     14.32 o 
   2  10   0       51.19       55.47      2.52 o 
   3  10   0        7.64        6.54      3.73 o 
   4  10   0       18.66       20.88      5.02 o 
   5  10   0       40.95       38.36      7.36 o 
   1  11   0       97.40      110.45      5.97 o 
   2  11   0      233.09      257.67      4.13 o 
   3  11   0        2.31        3.75      3.87 o 
   4  11   0       84.81       96.52      4.13 o 
   5  11   0       16.97       34.95      7.74 o 
   0  12   0      742.72      896.22      7.18 o 
   1  12   0     1200.77     1447.79      9.06 o 
   2  12   0      293.95      315.74      4.38 o 
   3  12   0       44.43       47.24      4.19 o 
   4  12   0       92.20       95.75      6.48 o 
   5  12   0        0.23       10.01      7.58 o 
   1  13   0      105.26      118.46      2.65 o 
   2  13   0       26.06       29.69      3.49 o 
   3  13   0      528.00      540.07      6.14 o 
   4  13   0      149.74      152.87      4.41 o 
   0  14   0        0.81        0.34      1.51 o 
   1  14   0      129.90      131.65      2.72 o 
   2  14   0       27.47       26.25      3.57 o 
   3  14   0      238.07      252.48      9.82 o 
   4  14   0       62.32       63.58      8.13 o 
   5  14   0        9.63       10.90      7.82 o 
   1  15   0        0.73        3.45      1.95 o 
   2  15   0       44.39       45.25      3.81 o 
   3  15   0      126.10      129.58      5.98 o 
   4  15   0       43.25       46.85      5.03 o 
   0  16   0       83.20       81.04      3.62 o 
   1  16   0      331.01      332.23      3.56 o 
   2  16   0        2.93        0.91      3.68 o 
   3  16   0       93.14       93.58      4.93 o 
   4  16   0       11.38       12.48      4.92 o 
   5  16   0        3.83       -3.90      7.92 o 
   1  17   0        1.89        2.44      2.60 o 
   2  17   0      133.67      116.02     23.44 o 
   3  17   0       29.75       28.57      4.67 o 
   4  17   0        1.00        1.15      5.77 o 
   0  18   0      222.91      233.40      5.18 o 
   1  18   0        5.37        6.91      3.78 o 
   2  18   0       50.66       53.19      6.28 o 
   3  18   0       32.60       20.45      4.64 o 
   4  18   0        1.50        0.86      5.33 o 
   1  19   0      229.95      241.20      7.99 o 
   2  19   0       66.18       59.37      6.63 o 
   3  19   0        0.66        0.03      6.99 o 
   4  19   0        7.13        1.69      7.23 o 
   0  20   0      557.75      570.15      8.03 o 
   1  20   0       16.40       15.04      4.08 o 
   2  20   0      104.31       98.44      7.12 o 
   3  20   0       63.80       55.84      7.41 o 
   4  20   0       13.62       23.96      7.69 o 
   1  21   0      168.29      174.51      7.24 o 
   2  21   0       73.44       70.18      7.09 o 
   3  21   0        4.27       -0.88      7.15 o 
   4  21   0       30.43       50.35      8.15 o 
   0  22   0       16.80       17.03      5.84 o 
   1  22   0        0.99        6.01      3.83 o 
   2  22   0       56.29       50.03      7.13 o 
   3  22   0        9.14        4.48      7.25 o 
   4  22   0       45.38       59.21      8.57 o 
   1  23   0      102.12       82.27     17.36 o 
   2  23   0        0.99       -2.62      6.86 o 
   3  23   0        0.31        1.96      7.22 o 
   0  24   0      132.15      130.58      6.68 o 
   1  24   0       12.76        3.74      6.64 o 
   2  24   0       49.89       54.30      7.26 o 
   3  24   0       20.46       38.79      7.85 o 
   1  25   0       43.51       47.69      6.98 o 
   2  25   0       10.10       11.35      7.35 o 
   3  25   0        1.66       -0.28      7.93 o 
   0  26   0       25.54       18.32      6.47 o 
   1  26   0       34.96       41.79      6.99 o 
   2  26   0        5.75        8.56      7.52 o 
   3  26   0        5.46        8.64      8.15 o 
   1  27   0        0.25       -2.80      6.91 o 
   2  27   0        0.11        6.69      7.82 o 
   0  28   0        2.83       -0.29      6.59 o 
   1  28   0        4.85        3.72      6.87 o 
   2  28   0       14.73       14.69      8.13 o 
   1  29   0        0.55       -5.59      7.12 o 
   0  30   0       50.45       63.48      7.03 o 
   1  30   0        0.66       -2.65      7.55 o 
  -6   1   1        1.43        3.42      7.94 o 
  -5   1   1       75.14       80.39      5.34 o 
  -4   1   1       14.75        5.11      4.22 o 
  -3   1   1       28.17       33.54      2.32 o 
  -2   1   1      187.13      188.04      5.06 o 
  -1   1   1       65.75       71.98      1.94 o 
   1   1   1       84.95       76.38      1.50 o 
   2   1   1       23.47       22.11      2.16 o 
   3   1   1       97.72      100.60      4.31 o 
   4   1   1       25.74       21.65      3.12 o 
   5   1   1       43.07       51.93      7.01 o 
  -6   2   1       16.65       29.10      8.17 o 
  -5   2   1       76.60       80.18     10.08 o 
  -4   2   1        0.70       -1.17      4.29 o 
  -3   2   1       31.68       33.00      2.33 o 
  -2   2   1      302.45      306.21      2.68 o 
  -1   2   1       16.10       20.12      2.20 o 
   0   2   1        9.45        6.01      2.63 o 
   1   2   1     1183.01     1140.76      3.56 o 
   2   2   1        0.16        1.89      2.14 o 
   3   2   1       45.89       46.87      2.59 o 
   4   2   1      113.46      110.11      3.92 o 
   5   2   1        1.45        8.62      6.67 o 
  -6   3   1        6.96        0.15      8.46 o 
  -5   3   1       14.62       16.06      5.10 o 
  -4   3   1       89.12       87.96      4.59 o 
  -3   3   1      569.80      596.51      5.57 o 
  -2   3   1        4.22        3.65      2.13 o 
  -1   3   1     1844.51     1866.68      3.74 o 
   0   3   1     1388.84     1349.43      5.14 o 
   1   3   1       41.37       37.98      1.63 o 
   2   3   1      164.06      173.87      6.53 o 
   3   3   1       11.08       18.43      3.03 o 
   4   3   1      345.61      316.72      6.44 o 
   5   3   1        9.48        6.82      6.93 o 
  -5   4   1      126.28      116.16      8.00 o 
  -4   4   1       33.09       43.70      4.30 o 
  -3   4   1      107.56       99.29      3.85 o 
  -2   4   1       90.73       95.69      2.74 o 
  -1   4   1       41.19       36.96      2.52 o 
   0   4   1      140.70      126.22      3.33 o 
   1   4   1       56.99       67.06      1.73 o 
   2   4   1      471.56      468.29      2.58 o 
   3   4   1       13.90       14.35      2.94 o 
   4   4   1       19.44       16.99      4.74 o 
   5   4   1      131.74      117.52      7.72 o 
  -5   5   1       24.31       26.52      7.37 o 
  -4   5   1       69.99       68.79      6.59 o 
  -3   5   1        0.55        0.78      2.43 o 
  -2   5   1        9.36        7.00      3.40 o 
  -1   5   1      240.20      258.00      3.56 o 
   0   5   1     1053.53      929.14      5.08 o 
   1   5   1      746.01      718.27      3.91 o 
   2   5   1      147.85      144.71      2.53 o 
   3   5   1        2.48        1.85      2.97 o 
   4   5   1      105.08      101.48      4.88 o 
   5   5   1        6.46       -0.67      7.15 o 
  -5   6   1       41.85       49.26      7.67 o 
  -4   6   1      172.15      163.43      6.96 o 
  -3   6   1      176.92      179.66      6.76 o 
  -2   6   1      952.75      962.77      8.05 o 
  -1   6   1      576.97      593.54      5.27 o 
   0   6   1      117.70      112.89      4.03 o 
   1   6   1      554.20      624.69      2.46 o 
   2   6   1     1106.75     1138.24      3.85 o 
   3   6   1      132.87      134.51      4.19 o 
   4   6   1      244.63      246.74      5.61 o 
   5   6   1        9.94       14.04      7.26 o 
  -5   7   1        6.84        3.66      7.57 o 
  -4   7   1        2.86       11.46      6.20 o 
  -3   7   1       74.86       71.87      2.53 o 
  -2   7   1      221.48      203.64      4.00 o 
  -1   7   1       32.38       30.16      3.73 o 
   0   7   1      623.55      583.52      4.66 o 
   1   7   1       58.70       54.25      1.72 o 
   2   7   1       77.35       81.56      3.42 o 
   3   7   1      367.98      379.46      5.40 o 
   4   7   1        1.44        6.81      4.63 o 
   5   7   1        2.46       -0.66      7.50 o 
  -5   8   1        0.63        1.39      7.86 o 
  -4   8   1      273.06      290.67      8.40 o 
  -3   8   1       23.77       22.55      3.33 o 
  -2   8   1       99.64       96.33      5.87 o 
  -1   8   1       45.38       42.59      2.41 o 
   0   8   1       39.18       38.43      3.51 o 
   1   8   1       25.99       25.84      2.18 o 
   2   8   1        1.53       -1.65      2.55 o 
   3   8   1      257.38      263.69      3.80 o 
   4   8   1       67.08       82.04      5.62 o 
   5   8   1        5.19        9.83     10.02 o 
  -5   9   1        2.87       13.24      7.31 o 
  -4   9   1      169.02      172.32      8.06 o 
  -3   9   1      368.53      337.74      4.65 o 
  -2   9   1      779.26      773.45     15.88 o 
  -1   9   1     1509.75     1501.74      8.16 o 
   0   9   1        5.67       10.89      3.54 o 
   1   9   1     3140.04     3466.62      6.36 o 
   2   9   1      315.32      374.28      7.33 o 
   3   9   1       24.93       26.96      3.21 o 
   4   9   1      109.87      117.09     11.22 o 
   5   9   1        0.42        0.82      5.78 o 
  -5  10   1       43.62       34.63      7.47 o 
  -4  10   1        2.13       -0.73      7.15 o 
  -3  10   1      184.19      172.67      3.22 o 
  -2  10   1       43.28       46.05      4.11 o 
  -1  10   1     2770.76     2833.23      7.06 o 
   0  10   1      905.88      892.95     20.48 o 
   1  10   1      383.84      395.28      4.04 o 
   2  10   1      377.06      427.18     15.33 o 
   3  10   1        4.22        8.01      4.13 o 
   4  10   1       11.67       11.18      7.02 o 
   5  10   1        4.67        3.29      5.50 o 
  -5  11   1        2.81       -5.23      7.82 o 
  -4  11   1       67.72       66.43      4.54 o 
  -3  11   1       36.96       37.09      4.63 o 
  -2  11   1       95.26      107.52      4.80 o 
  -1  11   1       61.93       62.80      4.17 o 
   0  11   1     1925.32     1965.13      5.21 o 
   1  11   1     1190.50     1268.38      3.32 o 
   2  11   1       18.33       13.88      3.67 o 
   3  11   1       12.94       14.78      4.17 o 
   4  11   1       36.11       38.58      6.24 o 
   5  11   1        1.42        3.44      7.93 o 
  -5  12   1        6.29        6.61      7.54 o 
  -4  12   1      235.29      244.81      5.26 o 
  -3  12   1       58.53       62.47      5.03 o 
  -2  12   1       21.77       18.36      4.57 o 
  -1  12   1       91.47      104.54      3.25 o 
   0  12   1       12.05       20.17      3.73 o 
   1  12   1       30.02       27.75      1.73 o 
   2  12   1       24.44       32.86      3.71 o 
   3  12   1      167.41      179.45      7.80 o 
   4  12   1      218.03      230.33      9.95 o 
   5  12   1        1.05       -4.49      7.75 o 
  -4  13   1       48.30       53.12      5.96 o 
  -3  13   1      413.56      377.44      6.96 o 
  -2  13   1      206.40      184.56      5.56 o 
  -1  13   1      321.71      351.68      4.04 o 
   0  13   1        1.25        4.76      2.46 o 
   1  13   1        5.12        6.45      1.72 o 
   2  13   1        6.32        6.06      3.74 o 
   3  13   1      528.82      554.32      6.60 o 
   4  13   1       62.45       76.21      5.41 o 
   5  13   1        2.84       10.25      8.19 o 
  -5  14   1       20.76       11.50      8.31 o 
  -4  14   1       19.20       19.00      5.89 o 
  -3  14   1      165.21      162.46      6.20 o 
  -2  14   1       46.09       40.04      5.01 o 
  -1  14   1        4.50        6.53      3.15 o 
   0  14   1        1.17        2.05      2.51 o 
   1  14   1       81.36       78.75      3.25 o 
   2  14   1      288.63      310.72      5.14 o 
   3  14   1       10.17       11.66      6.56 o 
   4  14   1        2.08       10.56      5.39 o 
   5  14   1        4.66        9.93      7.98 o 
  -4  15   1       14.86       11.89      6.22 o 
  -3  15   1      194.51      181.85      6.53 o 
  -2  15   1       62.21       58.19      5.53 o 
  -1  15   1      588.56      599.79      4.94 o 
   0  15   1       80.04       78.84      2.84 o 
   1  15   1      312.22      323.05      3.08 o 
   2  15   1       35.30       42.41      5.10 o 
   3  15   1       11.12        6.29      4.66 o 
   4  15   1       24.80       30.23      4.27 o 
  -5  16   1        6.07        8.39      8.24 o 
  -4  16   1       75.80       61.81      6.46 o 
  -3  16   1       20.71       21.94      5.79 o 
  -2  16   1        2.44        2.38      5.05 o 
  -1  16   1        0.06       -1.29      3.37 o 
   0  16   1       41.82       44.75      2.83 o 
   1  16   1        5.16        4.43      2.46 o 
   2  16   1       18.11       17.76      4.28 o 
   3  16   1      102.58       95.67      5.42 o 
   4  16   1        0.64        6.38      7.07 o 
  -5  17   1        1.60       10.52      8.48 o 
  -4  17   1       18.74       12.49      6.29 o 
  -3  17   1       13.37       15.04      6.04 o 
  -2  17   1      138.71      132.48      6.38 o 
  -1  17   1       19.68       22.72      3.41 o 
   0  17   1      223.64      251.45      5.45 o 
   1  17   1       37.23       34.56      4.70 o 
   2  17   1        8.33       11.55      4.34 o 
   3  17   1       11.11        5.14      4.88 o 
   4  17   1       11.84       11.23      5.45 o 
  -4  18   1       71.90       65.61      7.24 o 
  -3  18   1      117.01      118.00      6.95 o 
  -2  18   1      187.44      190.47      6.67 o 
  -1  18   1       23.03       28.08      2.76 o 
   0  18   1        1.38        4.86      3.02 o 
   1  18   1      146.98      159.51      3.78 o 
   2  18   1      411.42      399.39     34.42 o 
   3  18   1      102.55       95.59      5.58 o 
   4  18   1       71.05       80.92      6.25 o 
  -4  19   1        1.54       -2.71      6.63 o 
  -3  19   1       22.81       24.75      6.27 o 
  -2  19   1      170.04      164.00      7.08 o 
  -1  19   1      129.38      137.79      4.87 o 
   0  19   1        2.63       -0.20      3.14 o 
   1  19   1      700.66      759.32     17.87 o 
   2  19   1       23.94       20.75      7.00 o 
   3  19   1        6.65        7.16      5.13 o 
   4  19   1        2.37        0.66      5.73 o 
  -4  20   1        1.33       -4.06      7.23 o 
  -3  20   1        6.21        0.96      6.43 o 
  -2  20   1      109.49      102.04      6.93 o 
  -1  20   1       25.02       28.27      3.06 o 
   0  20   1       41.04       46.13      3.40 o 
   1  20   1       13.47       14.43      4.48 o 
   2  20   1       64.01       67.71      7.69 o 
   3  20   1       32.37       38.99      7.89 o 
   4  20   1        0.92        4.67      8.45 o 
  -4  21   1        0.41       -4.17      7.08 o 
  -3  21   1       18.88       25.95      6.77 o 
  -2  21   1       35.47       38.61      6.56 o 
  -1  21   1      432.35      426.79      9.90 o 
   0  21   1      531.06      546.13     10.55 o 
   1  21   1      128.84      149.46      5.26 o 
   2  21   1        2.00        6.03      7.45 o 
   3  21   1        8.27       16.77      7.98 o 
   4  21   1       35.44       53.18      9.08 o 
  -4  22   1       32.44       35.07      8.22 o 
  -3  22   1        2.02        9.57      6.75 o 
  -2  22   1        5.13        2.81      6.57 o 
  -1  22   1      146.19      116.96     22.84 o 
   0  22   1       47.13       53.59      3.71 o 
   1  22   1       54.42       40.68     10.73 o 
   2  22   1        7.73       11.04      7.64 o 
   3  22   1       23.30       24.53      8.04 o 
  -4  23   1        3.80       13.99      7.99 o 
  -3  23   1        4.44       -2.01      7.05 o 
  -2  23   1       11.11        4.29      6.63 o 
  -1  23   1        1.72       -1.32      3.58 o 
   0  23   1       29.21       25.30      3.52 o 
   1  23   1        8.79        7.07      4.07 o 
   3  23   1        0.27        7.33      8.11 o 
  -3  24   1        0.00       -4.12      7.43 o 
  -2  24   1        0.00       -4.75      6.93 o 
  -1  24   1        0.12        1.24      6.51 o 
   0  24   1        0.19        5.19      4.34 o 
   1  24   1        2.42        2.84      7.19 o 
   2  24   1       15.65        8.43      7.58 o 
   3  24   1        0.26       -4.23      8.27 o 
  -3  25   1        0.03        2.42      7.44 o 
  -2  25   1        0.36       -3.49      7.01 o 
  -1  25   1        2.18        2.03      6.68 o 
   0  25   1       10.40       10.56      4.35 o 
   1  25   1        1.22        2.48      7.02 o 
   2  25   1        0.47        2.51      7.81 o 
  -3  26   1        7.43        8.33      7.90 o 
  -2  26   1        2.83       -0.18      7.22 o 
  -1  26   1        2.00        0.60      6.86 o 
   0  26   1        4.04        1.81      4.32 o 
   1  26   1        0.12        0.76      7.04 o 
   2  26   1        8.71        4.15      7.86 o 
  -2  27   1        0.35       -6.27      7.35 o 
  -1  27   1        6.09        9.93      6.85 o 
   0  27   1        0.01        0.40      4.42 o 
   1  27   1        8.01        5.39      7.39 o 
   2  27   1        0.68        3.15      8.16 o 
  -2  28   1        0.02        3.20      7.63 o 
  -1  28   1        0.02       -2.42      6.96 o 
   0  28   1        0.03        1.75      4.50 o 
   1  28   1        0.66        2.92      7.52 o 
   2  28   1        4.09       -2.37      8.23 o 
  -1  29   1        6.37        8.86      7.43 o 
   0  29   1        1.12        5.92      4.60 o 
   1  29   1        5.04       10.78      7.68 o 
  -1  30   1       19.60       34.42      7.80 o 
   0  30   1        6.40        8.03      4.45 o 
  -6   0   2       22.69       24.48      7.91 o 
  -5   0   2       87.99       82.54      7.65 o 
  -4   0   2      134.86      117.53      6.83 o 
  -3   0   2        0.86        2.13      4.99 o 
  -2   0   2      210.97      233.55      2.97 o 
  -1   0   2    34604.89    34555.44     72.34 o 
   0   0   2    28957.54    28285.11     93.97 o 
   1   0   2      439.19      425.10      4.09 o 
   2   0   2      553.52      531.10      4.31 o 
   3   0   2      598.07      526.36      5.30 o 
   4   0   2      147.63      157.80      6.45 o 
   5   0   2      120.80      110.31      8.31 o 
  -6   1   2       17.56       19.41      5.56 o 
  -5   1   2       65.85       56.76      5.18 o 
  -4   1   2        7.66        5.28      4.28 o 
  -3   1   2       42.87       40.67      2.52 o 
  -2   1   2      505.95      510.47      6.91 o 
  -1   1   2     5692.29     5618.77      5.49 o 
   0   1   2     4902.78     4935.19     11.78 o 
   1   1   2       16.10       12.19      1.19 o 
   2   1   2       68.02       69.10      2.70 o 
   3   1   2        1.09        0.14      2.96 o 
   4   1   2        5.54        5.57      3.75 o 
   5   1   2        3.34       24.66      7.34 o 
  -6   2   2       16.57       14.17      5.75 o 
  -5   2   2        1.30        3.21      4.99 o 
  -4   2   2       10.98       10.18      4.22 o 
  -3   2   2        2.97        3.03      2.44 o 
  -2   2   2      620.09      643.81      5.24 o 
  -1   2   2      218.56      256.14      8.23 o 
   0   2   2      903.11      890.02      4.08 o 
   1   2   2      138.81      130.07      1.41 o 
   2   2   2       48.32       45.02      2.64 o 
   3   2   2       88.53       95.43      4.48 o 
   4   2   2       63.12       54.90      3.90 o 
   5   2   2       83.97       94.04      7.99 o 
  -6   3   2       22.82       12.66      8.56 o 
  -5   3   2      299.36      291.21      7.76 o 
  -4   3   2        9.18       15.63      4.34 o 
  -3   3   2      913.05      949.50     11.26 o 
  -2   3   2      415.01      407.90      2.25 o 
  -1   3   2      725.00      671.88      4.28 o 
   0   3   2       14.22       13.20      1.80 o 
   1   3   2     1117.50     1191.48      2.92 o 
   2   3   2     1664.60     1743.14      4.49 o 
   3   3   2      160.26      160.94      3.60 o 
   4   3   2      346.28      312.06      9.33 o 
   5   3   2       82.71       77.52      8.30 o 
  -6   4   2        0.96       -1.63      8.55 o 
  -5   4   2       16.01       22.60      5.03 o 
  -4   4   2       42.13       44.81      4.34 o 
  -3   4   2      109.85      106.08      3.97 o 
  -2   4   2      100.44      104.01      1.93 o 
  -1   4   2     1385.89     1419.88      6.60 o 
   0   4   2      164.83      156.93      3.90 o 
   1   4   2       57.59       57.74      2.00 o 
   2   4   2       10.85        7.66      2.08 o 
   3   4   2        6.99        5.91      3.01 o 
   4   4   2       60.03       61.48      6.74 o 
   5   4   2        0.98        4.85      7.36 o 
  -5   5   2       29.42       36.54      7.26 o 
  -4   5   2      184.24      172.53      5.19 o 
  -3   5   2        6.87        6.83      2.51 o 
  -2   5   2       28.87       31.93      2.69 o 
  -1   5   2      156.81      164.61      4.46 o 
   0   5   2      426.57      379.22      4.55 o 
   1   5   2      305.85      317.99      3.55 o 
   2   5   2       27.74       25.89      2.06 o 
   3   5   2      133.28      136.07      3.41 o 
   4   5   2        8.09        9.97      3.76 o 
   5   5   2        0.78       -1.90      8.11 o 
  -5   6   2      135.53      151.68      8.43 o 
  -4   6   2       39.48       35.57      6.27 o 
  -3   6   2        1.67        1.98      2.48 o 
  -2   6   2      358.33      361.61      3.50 o 
  -1   6   2       34.10       35.60      3.53 o 
   0   6   2     1617.48     1437.38      6.68 o 
   1   6   2       28.77       28.94      2.35 o 
   2   6   2       35.20       31.16      2.03 o 
   3   6   2       12.54       16.38      3.18 o 
   4   6   2      212.36      196.99      5.41 o 
   5   6   2        0.83       15.51      7.86 o 
  -5   7   2       39.83       35.75      8.02 o 
  -4   7   2       58.93       63.41      4.55 o 
  -3   7   2        9.50       11.32      2.87 o 
  -2   7   2      348.64      338.77      3.47 o 
  -1   7   2       14.41       13.58      3.52 o 
   0   7   2        0.01        0.90      3.28 o 
   1   7   2       63.78       62.46      2.43 o 
   2   7   2        0.02       -0.11      1.97 o 
   3   7   2      114.82      115.67      3.44 o 
   4   7   2       49.67       55.41      7.54 o 
   5   7   2       56.09       63.22      8.42 o 
  -5   8   2       36.76       50.07      8.07 o 
  -4   8   2      264.04      265.84      8.69 o 
  -3   8   2       56.49       62.69      3.06 o 
  -2   8   2      109.47      103.49      2.96 o 
  -1   8   2      712.10      674.88      5.82 o 
   0   8   2      444.53      427.10      4.80 o 
   1   8   2      707.66      691.14      3.95 o 
   2   8   2      347.56      367.77      6.26 o 
   3   8   2      105.65       92.04      3.34 o 
   4   8   2       48.82       42.84      7.67 o 
   5   8   2       12.91       23.23      7.90 o 
  -5   9   2       91.47       97.42      8.24 o 
  -4   9   2        4.92        4.16      3.91 o 
  -3   9   2      167.96      166.81      5.88 o 
  -2   9   2       68.36       71.35      2.93 o 
  -1   9   2        6.02        6.38      3.92 o 
   0   9   2      395.77      340.03      4.71 o 
   1   9   2      277.98      305.51      2.73 o 
   2   9   2      125.34      137.79      5.69 o 
   3   9   2      270.61      259.23      7.62 o 
   4   9   2       92.79       99.69      7.84 o 
   5   9   2        4.52       14.06      8.20 o 
  -5  10   2       14.94        9.47      7.88 o 
  -4  10   2        5.99        5.05      6.94 o 
  -3  10   2        2.21        1.78      2.79 o 
  -2  10   2      196.47      200.86      5.21 o 
  -1  10   2      534.52      509.17      5.92 o 
   0  10   2      718.11      655.76      5.73 o 
   1  10   2       22.47       23.48      2.02 o 
   2  10   2       51.60       54.32      3.42 o 
   3  10   2       18.36       19.77      4.15 o 
   4  10   2       63.56       63.59      7.75 o 
   5  10   2        8.91       -2.97      7.86 o 
  -5  11   2       29.58       42.38      8.62 o 
  -4  11   2       10.82       11.01      4.23 o 
  -3  11   2      104.96       92.50      3.19 o 
  -2  11   2       21.54       18.33      4.56 o 
  -1  11   2        7.22       12.86      4.22 o 
   0  11   2      235.53      218.09      4.63 o 
   1  11   2       80.31       95.30      3.43 o 
   2  11   2       73.32       93.18      7.68 o 
   3  11   2       51.83       54.13      4.31 o 
   4  11   2       54.69       58.09      7.81 o 
   5  11   2        2.80        2.27      8.39 o 
  -5  12   2       15.47        2.54      8.26 o 
  -4  12   2       73.52       67.71      5.77 o 
  -3  12   2       16.81       13.65      4.82 o 
  -2  12   2      412.29      432.30      6.50 o 
  -1  12   2      547.55      559.56      6.60 o 
   0  12   2      426.49      427.67      5.38 o 
   1  12   2      593.57      642.46     11.05 o 
   2  12   2        0.57        1.95      5.42 o 
   3  12   2      128.81      124.38      5.19 o 
   4  12   2       12.38       17.30      5.37 o 
  -5  13   2        5.00        4.61      8.38 o 
  -4  13   2      319.89      298.65      7.20 o 
  -3  13   2      107.05       99.74      5.58 o 
  -2  13   2       65.26       68.45      5.34 o 
  -1  13   2       14.96       14.33      4.55 o 
   0  13   2      135.64      129.87      4.58 o 
   1  13   2        0.03        0.23      2.64 o 
   2  13   2      223.21      224.88      6.81 o 
   3  13   2      432.18      442.17      6.40 o 
   4  13   2        0.71       -0.54      5.37 o 
  -5  14   2       34.93       11.98      8.93 o 
  -4  14   2        0.36       -2.29      5.74 o 
  -3  14   2      133.91      133.77      5.95 o 
  -2  14   2       72.87       70.12      5.45 o 
  -1  14   2       14.17       17.74      3.11 o 
   0  14   2      159.14      151.21      7.59 o 
   1  14   2        4.95        2.16      2.75 o 
   2  14   2      336.61      340.03      7.24 o 
   3  14   2        7.62       17.32      5.11 o 
   4  14   2       49.84       64.77      5.81 o 
  -5  15   2        1.19       11.24      8.58 o 
  -4  15   2       90.54       85.04      6.27 o 
  -3  15   2       37.41       36.79      5.72 o 
  -2  15   2        0.49       -1.03      5.17 o 
  -1  15   2       85.55       80.73      3.41 o 
   0  15   2       12.61       12.45      3.11 o 
   1  15   2       40.60       42.98      2.97 o 
   2  15   2       74.89       68.78      4.62 o 
   3  15   2       71.97       61.33      5.04 o 
   4  15   2       18.22       22.57      6.00 o 
  -4  16   2       82.49       77.29      6.40 o 
  -3  16   2       16.02       18.97      5.79 o 
  -2  16   2       85.22       80.59      5.78 o 
  -1  16   2       12.96       10.46      3.25 o 
   0  16   2       22.16       22.28      3.39 o 
   1  16   2      199.49      225.05      6.12 o 
   2  16   2      165.44      160.10      4.92 o 
   3  16   2        0.04        3.81      5.28 o 
   4  16   2        8.59       10.49      9.72 o 
  -5  17   2        5.70        5.26      8.38 o 
  -4  17   2        8.18        4.35      6.03 o 
  -3  17   2        7.05       13.15      5.89 o 
  -2  17   2       39.35       38.89      5.83 o 
  -1  17   2       97.75       95.69      3.83 o 
   0  17   2       19.48       21.88      2.86 o 
   1  17   2      189.03      203.04      6.20 o 
   2  17   2        2.01       -0.64      4.46 o 
   3  17   2       11.54        2.04      5.20 o 
   4  17   2        0.31        2.01      5.62 o 
  -4  18   2        0.51       -4.42      6.30 o 
  -3  18   2        2.26        4.91      6.03 o 
  -2  18   2        0.10       -1.02      6.08 o 
  -1  18   2        5.01        2.01      3.61 o 
   0  18   2       99.27      101.04      3.27 o 
   1  18   2        1.68        3.13      2.78 o 
   2  18   2       13.83       11.28      4.79 o 
   3  18   2       33.80       32.73      5.22 o 
   4  18   2       25.93       29.65      6.12 o 
  -4  19   2       19.07       13.34      6.80 o 
  -3  19   2       14.47       12.58      6.24 o 
  -2  19   2       43.16       40.87      6.41 o 
  -1  19   2       93.43       94.57      4.08 o 
   0  19   2      171.96      181.88      4.47 o 
   1  19   2      148.25      173.15      7.68 o 
   2  19   2       56.01       55.61      4.99 o 
   3  19   2       16.19       19.39      5.52 o 
   4  19   2        0.83       -6.23      6.23 o 
  -4  20   2        0.09       -2.26      6.80 o 
  -3  20   2      188.29      156.90      7.50 o 
  -2  20   2       30.89       29.50      6.27 o 
  -1  20   2       67.13       64.98      4.11 o 
   0  20   2      236.39      242.13      8.19 o 
   1  20   2       97.07      117.86      5.93 o 
   2  20   2       19.60       14.72      7.22 o 
   3  20   2        0.41        3.39      8.96 o 
   4  20   2        0.80       11.97      6.20 o 
  -4  21   2        0.92       -1.19      6.85 o 
  -3  21   2       36.75       31.27      6.67 o 
  -2  21   2       37.56       34.41      6.41 o 
  -1  21   2       53.24       63.49      3.49 o 
   0  21   2      101.48      112.05      4.27 o 
   1  21   2      141.25      152.10     10.19 o 
   2  21   2       18.78       12.77      7.52 o 
   3  21   2       13.33       17.56      7.92 o 
  -4  22   2        9.03       19.39      7.29 o 
  -3  22   2        0.22        1.66      6.72 o 
  -2  22   2       60.59       57.91      6.86 o 
  -1  22   2       73.65       81.00     12.25 o 
   0  22   2        4.31        6.43      3.44 o 
   1  22   2        3.99        2.41      4.48 o 
   2  22   2        0.07        4.54      7.54 o 
   3  22   2        1.61        2.00      8.42 o 
  -3  23   2       30.62       23.25      6.93 o 
  -2  23   2       52.93       58.29      6.96 o 
  -1  23   2        2.19        1.59      3.00 o 
   0  23   2       67.55       63.87      3.80 o 
   1  23   2       15.52        9.49      7.09 o 
   2  23   2        2.07       -2.20      7.72 o 
   3  23   2       40.56       64.76      9.33 o 
  -3  24   2        3.44        4.97      6.99 o 
  -2  24   2       53.84       57.22      6.98 o 
  -1  24   2       20.42       21.96      4.97 o 
   0  24   2       71.57       78.74      5.02 o 
   1  24   2        3.38        3.19      7.31 o 
   2  24   2        0.05        1.06      8.01 o 
   3  24   2       44.22       59.88      9.37 o 
  -3  25   2        2.47        2.85      7.17 o 
  -2  25   2        0.00       -1.11      6.80 o 
  -1  25   2       29.34       31.59      6.53 o 
   0  25   2       56.84       61.48      4.03 o 
   1  25   2        0.04       -1.72      7.66 o 
   2  25   2        0.27       -1.23      8.47 o 
  -3  26   2        6.74        7.17      7.50 o 
  -2  26   2        9.35        3.46      6.84 o 
  -1  26   2        0.01       -5.23      6.43 o 
   0  26   2        2.73        2.77      3.82 o 
   1  26   2       41.13       48.67      8.12 o 
   2  26   2        0.07        0.76      8.56 o 
  -2  27   2        5.01        6.14      7.09 o 
  -1  27   2        0.02       -1.51      6.75 o 
   0  27   2        1.12        5.33      4.64 o 
   1  27   2        0.05       -2.33      7.89 o 
   2  27   2        1.97       -3.99      8.43 o 
  -2  28   2        3.00        2.65      7.25 o 
  -1  28   2       10.63        9.01      6.63 o 
   0  28   2        2.25        0.24      4.72 o 
   1  28   2        0.36        6.58      8.05 o 
  -1  29   2        1.13        4.61      7.10 o 
   0  29   2        2.85        3.82      4.71 o 
   1  29   2       13.44       19.29      8.17 o 
  -6   1   3       22.07       21.78      5.89 o 
  -5   1   3        2.35        7.22      5.03 o 
  -4   1   3        6.47        7.20      4.39 o 
  -3   1   3      132.06      137.41      2.97 o 
  -2   1   3       17.99       17.01      1.90 o 
  -1   1   3       55.86       62.80      1.65 o 
   0   1   3      186.12      170.10      3.21 o 
   1   1   3      123.37      111.00      3.17 o 
   2   1   3      144.82      136.09      5.82 o 
   3   1   3        6.50        6.84      6.00 o 
   4   1   3       61.41       54.86      5.15 o 
   5   1   3        5.13       10.08      7.06 o 
  -6   2   3        1.04       10.42      8.01 o 
  -5   2   3       23.01       25.91      4.93 o 
  -4   2   3       71.22       73.10      4.53 o 
  -3   2   3       61.90       56.02      2.75 o 
  -2   2   3       92.62       94.51      2.26 o 
  -1   2   3        9.21        6.17      1.73 o 
   0   2   3      545.47      479.44      3.95 o 
   1   2   3      134.04      121.41      3.17 o 
   2   2   3      111.11      112.55      2.33 o 
   3   2   3       31.52       22.76      4.29 o 
   4   2   3       10.39        6.93      9.70 o 
   5   2   3       29.18       26.38     10.28 o 
  -6   3   3        2.25        5.60     10.32 o 
  -5   3   3       25.21       32.91      4.85 o 
  -4   3   3       48.95       57.08      4.65 o 
  -3   3   3      161.11      167.76      3.13 o 
  -2   3   3      170.33      169.45      4.63 o 
  -1   3   3     1846.46     1762.44      3.77 o 
   0   3   3      356.98      352.07      4.31 o 
   1   3   3       48.55       45.53      3.51 o 
   2   3   3       18.78       20.34      2.13 o 
   3   3   3      282.78      261.26      5.13 o 
   4   3   3       32.98       28.16      5.03 o 
   5   3   3        5.98       27.24      7.50 o 
  -6   4   3       24.94       20.44      9.14 o 
  -5   4   3       17.00       23.55      4.97 o 
  -4   4   3       22.51       23.94      4.39 o 
  -3   4   3       78.36       87.40      2.44 o 
  -2   4   3       30.37       29.93      1.88 o 
  -1   4   3      603.30      568.95      3.19 o 
   0   4   3        0.80       -0.78      1.87 o 
   1   4   3      235.83      219.14      5.94 o 
   2   4   3       36.13       35.69      2.73 o 
   3   4   3        8.90        8.67      4.34 o 
   4   4   3      136.88      133.14     10.09 o 
   5   4   3        4.18        1.30      7.83 o 
  -5   5   3       17.79       24.38      6.84 o 
  -4   5   3       27.97       32.15      7.64 o 
  -3   5   3       16.96       15.54      2.41 o 
  -2   5   3      202.77      211.07      4.98 o 
  -1   5   3        4.77        3.69      2.64 o 
   0   5   3       26.55       24.30      2.90 o 
   1   5   3       45.00       42.39      4.00 o 
   2   5   3       37.83       38.09      2.39 o 
   3   5   3        2.98        2.09      4.04 o 
   4   5   3       78.17       80.70      5.72 o 
   5   5   3        1.34       23.77      8.54 o 
  -5   6   3        5.84        6.79      4.69 o 
  -4   6   3       96.53       98.23      4.57 o 
  -3   6   3       64.62       70.16      2.82 o 
  -2   6   3        0.07        1.75      2.93 o 
  -1   6   3      344.74      306.35      4.83 o 
   0   6   3        0.18       -0.21      2.11 o 
   1   6   3     1414.05     1492.89      7.05 o 
   2   6   3       45.51       45.11      2.35 o 
   3   6   3      234.02      232.61      5.18 o 
   4   6   3       60.55       48.69      6.39 o 
   5   6   3       11.92       39.48      8.59 o 
  -5   7   3        2.26        5.39      4.48 o 
  -4   7   3        0.19       -0.28      4.15 o 
  -3   7   3        0.96        2.00      2.98 o 
  -2   7   3       58.72       61.33      3.00 o 
  -1   7   3       18.25       16.71      3.85 o 
   0   7   3      126.42      118.41      4.30 o 
   1   7   3       11.57       12.64      2.19 o 
   2   7   3       48.96       47.48      2.44 o 
   3   7   3      141.13      130.39      5.38 o 
   4   7   3       20.92       24.33      4.72 o 
   5   7   3        3.87        2.14      8.46 o 
  -5   8   3        0.04       -1.81      7.80 o 
  -4   8   3      225.19      244.85      6.61 o 
  -3   8   3        0.55        4.40      3.09 o 
  -2   8   3      212.57      199.71     13.74 o 
  -1   8   3      171.52      145.34      4.58 o 
   0   8   3        3.68        5.06      3.99 o 
   1   8   3        0.09        2.26      2.13 o 
   2   8   3       14.36       12.65      2.41 o 
   3   8   3      208.45      206.64      6.05 o 
   4   8   3        1.06        0.03      7.41 o 
  -5   9   3       25.29       24.36      8.33 o 
  -4   9   3       14.08       10.82      4.27 o 
  -3   9   3      384.24      381.16      4.20 o 
  -2   9   3      198.32      192.60      5.03 o 
  -1   9   3      137.82      119.96      4.58 o 
   0   9   3       59.26       51.74      4.14 o 
   1   9   3      843.23      854.25     10.06 o 
   2   9   3        0.53       -0.09      2.41 o 
   3   9   3        3.89       -0.35      6.67 o 
   4   9   3       50.30       52.76      7.99 o 
  -5  10   3       86.17       85.31      8.57 o 
  -4  10   3      206.92      195.61      4.97 o 
  -3  10   3       10.99       11.14      3.12 o 
  -2  10   3      187.82      182.58      5.11 o 
  -1  10   3      345.12      318.86      5.37 o 
   0  10   3      803.63      675.80      6.17 o 
   1  10   3      152.63      151.70      3.68 o 
   2  10   3        9.59       10.74      3.14 o 
   3  10   3        1.17        0.43      6.72 o 
   4  10   3        5.14       -3.62      7.66 o 
  -4  11   3        9.80        8.16      3.23 o 
  -3  11   3      113.15      104.81      3.47 o 
  -2  11   3       48.05       46.05      4.70 o 
  -1  11   3      222.40      205.98      4.83 o 
   0  11   3        4.83        4.70      3.79 o 
   1  11   3      226.67      226.58      4.05 o 
   2  11   3       18.82       14.38      3.38 o 
   3  11   3       16.56       14.06      6.91 o 
   4  11   3       19.28        6.16      7.78 o 
  -5  12   3        2.28       -3.26      8.43 o 
  -4  12   3       17.28       18.53      3.63 o 
  -3  12   3       84.21       70.57      5.07 o 
  -2  12   3       17.26       14.82      4.61 o 
  -1  12   3      168.58      161.46      4.80 o 
   0  12   3       13.14        9.40      3.78 o 
   1  12   3        4.88        4.66      3.33 o 
   2  12   3        8.56        3.83      5.31 o 
   3  12   3      384.62      386.53      9.46 o 
   4  12   3       14.40       13.45      6.54 o 
  -5  13   3       18.58        4.50      8.99 o 
  -4  13   3      150.35      135.88      6.13 o 
  -3  13   3        8.53        6.63      4.95 o 
  -2  13   3        0.06        2.84      4.60 o 
  -1  13   3      147.92      128.96      4.80 o 
   0  13   3      139.77      118.52      4.49 o 
   1  13   3        3.74        7.13      3.51 o 
   2  13   3      130.49      133.28      4.87 o 
   3  13   3        9.90        7.67      7.26 o 
   4  13   3       47.89       36.54      5.78 o 
  -5  14   3        1.76        5.96      9.59 o 
  -4  14   3        5.41        0.16      5.21 o 
  -3  14   3      120.69      110.43      5.79 o 
  -2  14   3       50.53       47.53      4.85 o 
  -1  14   3       35.43       31.91      4.49 o 
   0  14   3       69.34       56.54      4.42 o 
   1  14   3      122.14      127.92      4.23 o 
   2  14   3      101.95       89.63      5.95 o 
   3  14   3        0.04       -5.40      6.97 o 
   4  14   3        7.10        5.79     11.89 o 
  -5  15   3        0.34       -7.50      9.36 o 
  -4  15   3       19.69       17.92      5.53 o 
  -3  15   3      105.83       99.28      5.70 o 
  -2  15   3       94.11       81.47      5.51 o 
  -1  15   3      284.87      261.17      5.65 o 
   0  15   3        0.00        2.04      4.19 o 
   1  15   3      102.59      111.08      4.53 o 
   2  15   3        5.97        0.21      4.65 o 
   3  15   3        5.11       -2.46      7.23 o 
   4  15   3        4.14       -2.29      5.99 o 
  -4  16   3       83.08       69.77      6.03 o 
  -3  16   3       14.10       20.24      5.45 o 
  -2  16   3       13.24       13.20      5.03 o 
  -1  16   3      179.50      156.05      5.69 o 
   0  16   3       11.24       10.57      4.48 o 
   1  16   3       10.19       18.31      4.31 o 
   2  16   3       63.07       60.71      4.90 o 
   3  16   3        7.39        4.27      5.27 o 
   4  16   3        1.36        8.79      7.76 o 
  -4  17   3        1.06        3.08      5.36 o 
  -3  17   3        0.46        4.19      5.55 o 
  -2  17   3       34.65       32.30      5.46 o 
  -1  17   3        2.77        5.55      4.74 o 
   0  17   3       98.27      106.47      9.51 o 
   1  17   3       16.32       16.60      4.47 o 
   2  17   3        2.21        9.69      6.79 o 
   3  17   3        0.64        2.98      5.23 o 
   4  17   3        0.50       -2.37      5.91 o 
  -4  18   3       54.26       53.96      6.09 o 
  -3  18   3       17.08       13.32      5.85 o 
  -2  18   3        0.04       -1.01      5.62 o 
  -1  18   3       46.49       41.38      3.87 o 
   0  18   3       13.73       19.23      3.70 o 
   1  18   3      415.89      480.81     10.55 o 
   2  18   3      128.59      132.29      8.54 o 
   3  18   3       63.23       62.35      5.84 o 
  -4  19   3       15.50       16.38      5.98 o 
  -3  19   3       23.05       23.68      5.94 o 
  -2  19   3       66.96       60.46      6.26 o 
  -1  19   3        0.25       -0.87      3.81 o 
   0  19   3      227.71      236.99      7.74 o 
   1  19   3       60.34       67.73      3.70 o 
   2  19   3       77.22       72.42      5.12 o 
   3  19   3       12.58       13.63      5.54 o 
  -4  20   3        6.16        6.95      5.92 o 
  -3  20   3       50.33       42.37      6.29 o 
  -2  20   3        5.01        2.64      6.00 o 
  -1  20   3        3.58        4.44      4.01 o 
   0  20   3       10.57       13.45      3.40 o 
   1  20   3      100.62      109.60      4.52 o 
   2  20   3       14.30       12.48      4.91 o 
   3  20   3        1.86        2.02      7.57 o 
  -4  21   3        6.65        7.97      6.27 o 
  -3  21   3       14.43       20.68      6.30 o 
  -2  21   3       87.11       88.69      6.62 o 
  -1  21   3      304.29      306.85     19.13 o 
   0  21   3      102.74      106.59      4.34 o 
   1  21   3        0.46       -1.11      4.07 o 
   2  21   3        0.13        2.04      7.44 o 
   3  21   3       12.18        6.65      5.88 o 
  -4  22   3        3.36        4.82      6.40 o 
  -3  22   3        1.39        7.32      6.34 o 
  -2  22   3       74.27       60.35      6.65 o 
  -1  22   3        3.52        6.41      3.85 o 
   0  22   3       63.34       58.68      3.77 o 
   1  22   3        0.68       -3.56      4.01 o 
   2  22   3        6.61        8.71      7.84 o 
   3  22   3       33.86       61.98      9.35 o 
  -3  23   3        0.14       -0.76      6.29 o 
  -2  23   3        4.83        4.92      6.24 o 
  -1  23   3       22.10       19.53      3.74 o 
   0  23   3        0.06        2.77      4.83 o 
   1  23   3        0.24        8.52      7.68 o 
   2  23   3        0.06        2.12      8.06 o 
  -3  24   3        5.54        6.21      6.58 o 
  -2  24   3        0.70       -0.17      6.38 o 
  -1  24   3        0.18        7.42      7.42 o 
   0  24   3        1.71        1.27      3.70 o 
   1  24   3       14.88       12.86     11.76 o 
   2  24   3        9.91        3.98      7.97 o 
  -3  25   3        0.22       -2.47      6.99 o 
  -2  25   3        0.43        0.27      6.50 o 
  -1  25   3        1.89        1.55      5.17 o 
   0  25   3        4.55       11.67      3.93 o 
   1  25   3        2.79       -2.33      7.77 o 
   2  25   3        0.38        0.19      8.61 o 
  -2  26   3        0.97        7.39      6.58 o 
  -1  26   3        0.66       10.01      4.54 o 
   0  26   3        4.80        1.73      4.83 o 
   1  26   3        3.90       10.67      8.18 o 
   2  26   3        0.91       10.01      8.39 o 
  -2  27   3        1.66        7.58      6.91 o 
  -1  27   3        2.07        5.55      4.69 o 
   0  27   3        0.59        6.76      4.85 o 
   1  27   3        2.26        2.20      7.99 o 
  -1  28   3        2.29        9.47      6.57 o 
   0  28   3        1.70       -1.10      4.13 o 
   1  28   3        2.89        2.63      8.76 o 
   0  29   3        0.87       10.27      4.45 o 
  -5   0   4       12.14        9.48      7.23 o 
  -4   0   4       45.85       49.81      6.43 o 
  -3   0   4       42.49       48.02      3.46 o 
  -2   0   4     1898.37     2044.22     15.70 o 
  -1   0   4     6850.04     7186.53      8.98 o 
   0   0   4      125.47      130.88      5.25 o 
   1   0   4       12.35       11.43      4.62 o 
   2   0   4      114.52      127.72      5.86 o 
   3   0   4      568.39      575.22      9.63 o 
   4   0   4       35.91       51.72      7.58 o 
  -5   1   4       82.74       82.22      5.46 o 
  -4   1   4       32.87       44.21      4.78 o 
  -3   1   4      245.38      238.65      9.92 o 
  -2   1   4      723.71      769.49      3.88 o 
  -1   1   4       23.78       42.34      4.65 o 
   0   1   4      755.47      768.29      5.80 o 
   1   1   4        1.28        3.07      3.29 o 
   2   1   4      153.79      140.33      3.30 o 
   3   1   4       33.16       38.66      7.49 o 
   4   1   4        8.15       10.40     13.92 o 
  -5   2   4        9.98        7.81      5.26 o 
  -4   2   4        3.20        3.85      4.70 o 
  -3   2   4       41.92       44.85      2.53 o 
  -2   2   4        8.20       13.82      1.98 o 
  -1   2   4        1.75        3.89      1.69 o 
   0   2   4      350.75      341.41      4.34 o 
   1   2   4        0.20        2.01      3.19 o 
   2   2   4       11.71       15.96      2.47 o 
   3   2   4        0.29        1.03      4.58 o 
   4   2   4        0.02       -6.80      7.72 o 
  -5   3   4       72.22       76.51      5.63 o 
  -4   3   4        1.16        3.93      4.42 o 
  -3   3   4       30.65       33.79      2.46 o 
  -2   3   4     1044.78     1068.37      4.79 o 
  -1   3   4       29.31       34.66      1.70 o 
   0   3   4      504.47      532.57      4.74 o 
   1   3   4      545.78      572.08      6.75 o 
   2   3   4      260.97      276.93      3.64 o 
   3   3   4       86.00       80.12      4.95 o 
   4   3   4      103.30       98.37      5.55 o 
  -5   4   4       29.13       36.91      4.20 o 
  -4   4   4        3.22        0.97      3.58 o 
  -3   4   4       10.85       10.35      2.46 o 
  -2   4   4       30.92       32.13      2.10 o 
  -1   4   4       19.82       27.61      2.44 o 
   0   4   4      195.77      188.65      3.84 o 
   1   4   4        7.10        9.66      4.67 o 
   2   4   4       45.18       49.33      2.66 o 
   3   4   4        6.04        2.57      4.64 o 
   4   4   4       24.85       37.30      5.15 o 
  -5   5   4        0.10        1.93      4.08 o 
  -4   5   4       62.73       68.67      5.42 o 
  -3   5   4        5.43        4.08      2.47 o 
  -2   5   4       73.17       73.82      2.23 o 
  -1   5   4       31.97       35.27      3.00 o 
   0   5   4      493.08      487.15      3.17 o 
   1   5   4        0.89        3.78      4.64 o 
   2   5   4       31.11       30.09      2.59 o 
   3   5   4       77.92       73.21      4.71 o 
   4   5   4        9.40       14.15      5.91 o 
  -5   6   4       57.41       48.61      5.25 o 
  -4   6   4        2.92        5.38      3.45 o 
  -3   6   4       16.21       13.12      2.82 o 
  -2   6   4        0.02       -0.89      2.38 o 
  -1   6   4      143.93      144.05      3.34 o 
   0   6   4      247.34      258.49     11.37 o 
   1   6   4       81.50       81.07      4.99 o 
   2   6   4       24.73       27.84      2.62 o 
   3   6   4       25.98       19.44      4.53 o 
   4   6   4       12.68        3.00      8.19 o 
  -5   7   4        3.69        9.06      4.88 o 
  -4   7   4       30.58       26.19      4.51 o 
  -3   7   4       13.78        6.49      3.38 o 
  -2   7   4       90.72       84.84      6.76 o 
  -1   7   4       49.07       43.41      4.26 o 
   0   7   4       13.21       14.43      2.41 o 
   1   7   4       16.91       18.84      3.21 o 
   2   7   4       39.48       37.38      2.67 o 
   3   7   4        3.50        8.50      7.23 o 
   4   7   4       72.63       59.14      8.34 o 
  -5   8   4       86.98      103.76      5.21 o 
  -4   8   4       94.66      100.48      4.85 o 
  -3   8   4        0.08        0.41      3.26 o 
  -2   8   4       77.87       75.85      4.58 o 
  -1   8   4      161.26      169.39      4.86 o 
   0   8   4      252.97      216.32      6.35 o 
   1   8   4        0.41        1.38      2.29 o 
   2   8   4      146.47      144.71      6.72 o 
   3   8   4       39.01       39.86      7.42 o 
  -5   9   4       19.88       27.34      8.32 o 
  -4   9   4       57.38       50.83      4.56 o 
  -3   9   4       25.83       29.22      3.39 o 
  -2   9   4       34.44       29.47      4.43 o 
  -1   9   4       32.07       33.84      4.39 o 
   0   9   4        5.39        6.51      4.01 o 
   1   9   4      229.38      238.23      5.07 o 
   2   9   4       70.40       79.88      3.59 o 
   3   9   4      118.73      110.19      7.86 o 
   4   9   4       11.41       -7.76      7.96 o 
  -5  10   4        3.04        4.67      4.96 o 
  -4  10   4        2.00        1.63      4.33 o 
  -3  10   4       16.13       14.77      3.45 o 
  -2  10   4      133.43      124.43      5.05 o 
  -1  10   4      105.59       90.16      4.57 o 
   0  10   4       41.92       33.53      4.28 o 
   1  10   4        5.13        8.68      3.49 o 
   2  10   4        0.44        2.49      3.50 o 
   3  10   4       58.73       53.14      7.49 o 
  -5  11   4        5.93       -5.50      8.73 o 
  -4  11   4        5.81        2.33      3.41 o 
  -3  11   4       68.00       56.78      5.32 o 
  -2  11   4        1.09       -1.60      4.57 o 
  -1  11   4       38.34       28.27      3.91 o 
   0  11   4        0.14        4.70      4.12 o 
   1  11   4      100.76      108.23      4.04 o 
   2  11   4        0.02        2.49      3.61 o 
   3  11   4       37.97       34.58      7.59 o 
  -5  12   4       24.04       32.57      9.41 o 
  -4  12   4        6.39        3.89      3.71 o 
  -3  12   4       42.05       42.08      5.39 o 
  -2  12   4      144.14      151.72      5.43 o 
  -1  12   4       81.09       69.93      4.53 o 
   0  12   4      120.18      106.93      4.74 o 
   1  12   4       35.10       38.96      3.96 o 
   2  12   4       72.59       70.92      5.25 o 
   3  12   4       48.54       28.37      7.78 o 
  -5  13   4       34.78       33.35     10.23 o 
  -4  13   4      118.68      111.82      6.17 o 
  -3  13   4       20.85       18.39      5.27 o 
  -2  13   4       45.11       35.91      4.94 o 
  -1  13   4      101.10       87.49      4.49 o 
   0  13   4        0.81        1.44      4.20 o 
   1  13   4       25.86       31.12      4.05 o 
   2  13   4      291.41      294.36      5.85 o 
   3  13   4       32.52       33.83      7.73 o 
  -5  14   4       21.62       24.49      9.48 o 
  -4  14   4       12.34       11.63      5.58 o 
  -3  14   4        0.67        1.12      5.20 o 
  -2  14   4        1.63        0.48      4.78 o 
  -1  14   4        0.94        4.60      4.25 o 
   0  14   4       84.22       75.53      4.72 o 
   1  14   4      144.54      162.07      4.68 o 
   2  14   4       67.55       65.57      5.24 o 
   3  14   4       12.74        6.16      7.96 o 
   4  14   4        9.12       -1.13      8.44 o 
  -4  15   4       56.53       54.64      5.74 o 
  -3  15   4        0.02        3.50      5.21 o 
  -2  15   4        7.62        7.78      4.93 o 
  -1  15   4       92.81       76.17      4.86 o 
   0  15   4       10.04       10.49      4.51 o 
   1  15   4       43.07       52.67      4.58 o 
   2  15   4       13.14        6.64      4.94 o 
   3  15   4       41.32       27.93      7.72 o 
  -4  16   4       31.66       40.85      5.88 o 
  -3  16   4       14.21       14.30      5.48 o 
  -2  16   4       29.47       25.16      5.59 o 
  -1  16   4       14.42       13.40      4.66 o 
   0  16   4      117.05       95.02      5.04 o 
   1  16   4       10.85       17.72      4.57 o 
   2  16   4        6.02        2.97      5.15 o 
   3  16   4        6.02       -0.33      7.89 o 
  -4  17   4        5.77        6.08      5.67 o 
  -3  17   4        7.73        8.76      5.40 o 
  -2  17   4        6.07        1.63      5.28 o 
  -1  17   4       10.71        9.09      5.20 o 
   0  17   4       22.43       17.42      4.85 o 
   1  17   4       42.15       54.32      4.97 o 
   2  17   4       50.58       55.13     16.26 o 
   3  17   4        6.17        2.66      8.14 o 
  -4  18   4        0.05        5.36      5.95 o 
  -3  18   4        9.26        8.63      5.68 o 
  -2  18   4        0.00        0.34      5.46 o 
  -1  18   4       26.23       23.02      5.41 o 
   0  18   4       18.21       22.91      6.23 o 
   1  18   4       14.79       11.88      5.01 o 
   2  18   4        7.82        5.62     10.86 o 
   3  18   4        1.66       21.27      8.07 o 
  -4  19   4       15.67        8.82      6.18 o 
  -3  19   4       22.19       13.62      6.00 o 
  -2  19   4       17.01       20.49      5.72 o 
  -1  19   4        0.30        2.31      5.34 o 
   0  19   4      173.29      174.06     13.61 o 
   1  19   4       53.89       63.93      7.87 o 
   2  19   4        1.45       -4.52      7.54 o 
   3  19   4       11.00       16.45      5.76 o 
  -4  20   4       29.21       19.35      6.12 o 
  -3  20   4       59.03       48.80      6.24 o 
  -2  20   4        4.16        9.93      5.94 o 
  -1  20   4      115.69       97.85      6.07 o 
   0  20   4       28.39       31.77      4.02 o 
   1  20   4       29.48       37.05      6.49 o 
   2  20   4        0.40       -5.07      7.94 o 
   3  20   4        0.00        5.71      8.53 o 
  -4  21   4        1.65        2.66      6.22 o 
  -3  21   4       36.30       32.06      6.29 o 
  -2  21   4        1.20        4.40      6.04 o 
  -1  21   4        4.89        7.92      4.66 o 
   0  21   4      147.54      144.30     18.57 o 
   1  21   4       19.59       13.19      4.91 o 
   2  21   4        6.83       11.17      5.48 o 
  -3  22   4       18.34       14.05      6.22 o 
  -2  22   4        2.53       12.82      6.17 o 
  -1  22   4        9.07        8.00      4.02 o 
   0  22   4       19.28       20.07      3.58 o 
   1  22   4       11.71       15.91      4.30 o 
   2  22   4        0.55        3.07      7.99 o 
  -3  23   4        2.40        3.63      6.34 o 
  -2  23   4       29.39       34.31      6.48 o 
  -1  23   4       47.90       40.18      4.20 o 
   0  23   4        6.30        9.19      3.70 o 
   1  23   4        0.13        1.73      5.25 o 
   2  23   4        4.28        2.22      7.99 o 
  -3  24   4       15.79        9.33      6.51 o 
  -2  24   4       12.39       17.42      6.37 o 
  -1  24   4       13.67       23.56     10.90 o 
   0  24   4        9.21        7.24      3.91 o 
   1  24   4        0.93        5.90      7.74 o 
   2  24   4       22.53       37.53      8.61 o 
  -2  25   4        2.20        9.17      6.51 o 
  -1  25   4        0.46        1.95      4.33 o 
   0  25   4       17.21       22.73      3.90 o 
   1  25   4        1.05        8.92      5.52 o 
  -2  26   4        0.02        8.82      6.66 o 
  -1  26   4        2.53       14.36     14.06 o 
   0  26   4        3.27        3.18      4.05 o 
   1  26   4        5.65        0.73      5.86 o 
  -1  27   4        0.00       11.08      5.85 o 
   0  27   4        2.89        7.58      5.53 o 
  -5   1   5        1.11        7.28      5.39 o 
  -4   1   5       29.79       32.17      4.02 o 
  -3   1   5        0.26       -0.09      2.69 o 
  -2   1   5        7.11       12.42      1.96 o 
  -1   1   5       97.08       95.50      2.41 o 
   0   1   5        1.55        5.24      3.50 o 
   1   1   5        1.22        2.82      3.56 o 
   2   1   5       72.16       62.13      3.41 o 
   3   1   5       19.59       35.02     16.11 o 
   4   1   5        0.11       -1.60      5.41 o 
  -5   2   5        4.12        3.21      5.34 o 
  -4   2   5        3.36        4.06      3.82 o 
  -3   2   5        0.12        1.80      2.71 o 
  -2   2   5       60.06       56.93      2.01 o 
  -1   2   5        0.12        0.26      2.58 o 
   0   2   5      265.43      268.68      4.43 o 
   1   2   5       62.07       59.70      3.86 o 
   2   2   5        1.06        4.15      3.22 o 
   3   2   5       22.17       22.77      4.82 o 
   4   2   5       20.66        2.70      5.46 o 
  -5   3   5        0.33        3.10      4.31 o 
  -4   3   5       44.55       47.73      4.05 o 
  -3   3   5       26.76       24.13      2.73 o 
  -2   3   5      340.06      326.25      5.43 o 
  -1   3   5       11.90       15.88      2.66 o 
   0   3   5       47.25       53.74      3.70 o 
   1   3   5       36.11       34.81      3.84 o 
   2   3   5      143.66      140.67      3.63 o 
   3   3   5       56.69       54.62      4.96 o 
   4   3   5        1.69       -0.10      7.36 o 
  -5   4   5        0.16       10.40      4.24 o 
  -4   4   5       10.30       15.57      3.70 o 
  -3   4   5        0.82        0.27      2.61 o 
  -2   4   5       15.73       16.26      2.19 o 
  -1   4   5      177.44      181.22      6.60 o 
   0   4   5       67.16       67.71      3.68 o 
   1   4   5       12.87        9.23      5.31 o 
   2   4   5        0.02        3.90      3.28 o 
   3   4   5       21.41       17.77      4.76 o 
   4   4   5       27.43       34.73      5.42 o 
  -5   5   5       13.33       23.05      5.88 o 
  -4   5   5        0.06       -1.38      4.68 o 
  -3   5   5       61.39       69.82      2.83 o 
  -2   5   5       52.16       55.96      2.93 o 
  -1   5   5        8.62        9.46      2.56 o 
   0   5   5       13.32       11.22      3.63 o 
   1   5   5        6.36        7.75      5.25 o 
   2   5   5        7.31       10.23      2.82 o 
   3   5   5       14.01       14.38      4.80 o 
   4   5   5        9.71       24.61      8.61 o 
  -5   6   5        0.07        4.98      5.13 o 
  -4   6   5       40.55       43.65      4.78 o 
  -3   6   5        5.37        8.12      3.06 o 
  -2   6   5       29.48       26.84      2.77 o 
  -1   6   5       48.19       49.53      2.70 o 
   0   6   5      161.16      161.34      6.06 o 
   1   6   5       80.23       83.66      5.79 o 
   2   6   5       11.01       11.94      2.84 o 
   3   6   5      122.23      112.66      7.93 o 
   4   6   5        7.85       28.37      8.33 o 
  -5   7   5        3.48       10.17      7.75 o 
  -4   7   5        0.00        5.03      4.74 o 
  -3   7   5        6.38        9.29      3.67 o 
  -2   7   5        4.53        6.15      3.27 o 
  -1   7   5       11.93       10.21      2.97 o 
   0   7   5        0.94       -0.28      4.79 o 
   1   7   5       15.45       23.18      5.60 o 
   2   7   5      101.81      109.30      5.29 o 
   4   7   5        9.85       16.49      8.28 o 
  -5   8   5        2.12        9.31      5.04 o 
  -4   8   5       63.05       66.67      4.89 o 
  -3   8   5        1.89        4.79      3.68 o 
  -2   8   5       10.11       11.55      4.62 o 
  -1   8   5      100.22       95.95      3.33 o 
   0   8   5       29.17       29.11      5.09 o 
   1   8   5        8.91       11.39      5.76 o 
   2   8   5       39.98       48.99      3.72 o 
   3   8   5       31.68       25.14      7.77 o 
   4   8   5       10.67       13.69      8.93 o 
  -5   9   5       46.18       58.32      5.30 o 
  -4   9   5       25.77       27.64      4.70 o 
  -3   9   5       59.19       61.63      3.88 o 
  -2   9   5       35.12       41.42      4.89 o 
  -1   9   5        0.37        2.93      4.58 o 
   0   9   5       46.23       36.74      5.23 o 
   1   9   5       37.31       35.55      3.93 o 
   2   9   5        4.23        6.76      3.73 o 
   3   9   5        8.45        2.19      7.72 o 
   4   9   5       26.19       19.63      9.12 o 
  -5  10   5        1.54        4.10      4.94 o 
  -4  10   5      113.73      107.37      6.46 o 
  -3  10   5       45.83       47.89      5.56 o 
  -2  10   5       46.01       50.39      5.01 o 
  -1  10   5        0.31        0.41      4.58 o 
   0  10   5       47.17       34.64      5.08 o 
   1  10   5       66.02       64.96      4.17 o 
   2  10   5       10.13       15.26      3.76 o 
   3  10   5       17.14        7.44      7.86 o 
  -5  11   5        7.41       -0.69      5.20 o 
  -4  11   5       14.85       13.25      3.48 o 
  -3  11   5       48.60       47.18      5.35 o 
  -2  11   5        4.07       -1.43      4.82 o 
  -1  11   5       31.68       27.61      4.37 o 
   0  11   5       18.81       17.83      4.76 o 
   1  11   5        8.54       11.37      4.08 o 
   2  11   5        3.10        5.67      3.74 o 
  -5  12   5        3.59       11.46      4.98 o 
  -4  12   5        0.00        0.74      5.46 o 
  -3  12   5       20.65       17.09      5.27 o 
  -2  12   5        0.95        3.49      4.64 o 
  -1  12   5       26.73       24.26      4.75 o 
   0  12   5       28.89       23.26      4.76 o 
   1  12   5        3.24        9.05      4.23 o 
   2  12   5       74.35       76.72      5.25 o 
   3  12   5       80.99       59.96      8.21 o 
  -5  13   5       29.83       35.40      9.92 o 
  -4  13   5       25.26       27.86      5.86 o 
  -3  13   5        0.53       -0.22      5.32 o 
  -2  13   5       16.94       10.83      4.91 o 
  -1  13   5       14.06       10.34      4.45 o 
   0  13   5       58.84       57.29      5.06 o 
   1  13   5       27.61       26.96      4.39 o 
   2  13   5       17.58        7.05      4.97 o 
   3  13   5       16.80        9.12      8.00 o 
  -4  14   5        0.72        5.68      5.67 o 
  -3  14   5        2.28        5.75      5.46 o 
  -2  14   5       14.20       10.79      5.03 o 
  -1  14   5       25.73       18.42      4.90 o 
   0  14   5       82.47       71.78      5.12 o 
   1  14   5       29.29       32.63      4.53 o 
   2  14   5        6.60        3.08      5.33 o 
   3  14   5        0.14        0.42      8.20 o 
  -4  15   5       26.13       21.86      5.81 o 
  -3  15   5       11.91       13.45      5.59 o 
  -2  15   5       92.59       72.94      5.49 o 
  -1  15   5        0.38        0.13      4.85 o 
   0  15   5        0.76        1.20      4.70 o 
   1  15   5        1.06        5.34      6.14 o 
   2  15   5       21.26       24.93      5.19 o 
   3  15   5        0.39       -0.34      8.57 o 
  -4  16   5        7.55        3.25      5.82 o 
  -3  16   5        5.27        4.86      5.50 o 
  -2  16   5        7.36        7.07      5.21 o 
  -1  16   5      115.98       98.60      5.42 o 
   0  16   5        2.69       -0.45      4.85 o 
   1  16   5       45.09       49.73      5.01 o 
   2  16   5        1.78       10.17      5.63 o 
   3  16   5        0.99       12.90      8.50 o 
  -4  17   5        1.84        7.24      6.14 o 
  -3  17   5        0.36        0.77      5.60 o 
  -2  17   5        0.41       -1.58      5.30 o 
  -1  17   5        6.16        5.32      4.86 o 
   0  17   5        2.45        3.63      4.98 o 
   1  17   5       22.68       28.14      5.03 o 
   2  17   5        0.08       -5.23      5.31 o 
   3  17   5        1.24       15.60      9.10 o 
  -4  18   5       15.11       13.60      6.01 o 
  -3  18   5        8.59        5.34      5.98 o 
  -2  18   5       10.83        9.41      5.45 o 
  -1  18   5       12.18        8.84      5.09 o 
   0  18   5       68.40       64.79      5.60 o 
   1  18   5      130.98      147.74     10.32 o 
   2  18   5       16.37        1.80      5.74 o 
  -4  19   5        0.42        9.69      6.37 o 
  -3  19   5       24.51       27.06      6.07 o 
  -2  19   5        0.02        2.08      5.63 o 
  -1  19   5       38.62       34.76      5.39 o 
   0  19   5       75.79       81.80     20.24 o 
   1  19   5       18.81       25.54      5.42 o 
   2  19   5        0.13        2.84      8.26 o 
  -3  20   5        4.83        6.15      6.23 o 
  -2  20   5        4.29        4.57      5.83 o 
  -1  20   5        4.42        3.48      5.26 o 
   0  20   5       32.70       34.96      6.97 o 
   1  20   5        3.76       -4.36      5.50 o 
   2  20   5        4.36       20.85      8.55 o 
  -3  21   5       10.55       12.07      6.54 o 
  -2  21   5       54.11       44.65      6.33 o 
  -1  21   5       61.02       56.92      5.82 o 
   0  21   5        0.00        8.47      4.15 o 
   1  21   5        4.46       13.11      7.50 o 
   2  21   5        5.96        6.36      8.52 o 
  -3  22   5        6.20        8.93      6.41 o 
  -2  22   5       23.38       16.24      6.36 o 
  -1  22   5       12.06       10.09      5.79 o 
   0  22   5        2.78        9.27      4.36 o 
   1  22   5        0.70        2.29      4.45 o 
   2  22   5       20.34        4.74      6.11 o 
  -3  23   5        3.62        1.33      6.50 o 
  -1  23   5        3.60        2.38      5.73 o 
   0  23   5        0.13        3.40      4.47 o 
  -2  24   5        0.00       -2.33      6.37 o 
  -1  24   5        0.08       -4.50      5.98 o 
   0  24   5        1.97        7.95      3.90 o 
   1  24   5       11.97       22.78      7.25 o 
  -2  25   5        0.00       -5.49      6.62 o 
  -1  25   5        0.47       13.19     11.89 o 
   0  25   5        4.23        0.54      4.05 o 
  -1  26   5        0.55        0.82      6.34 o 
  -5   0   6       38.85       43.48      5.96 o 
  -4   0   6       14.33       12.12      4.87 o 
  -3   0   6       22.71       28.19      4.20 o 
  -2   0   6      719.51      779.63     13.62 o 
  -1   0   6      180.83      175.82      6.74 o 
   0   0   6        2.81        3.35      5.56 o 
   1   0   6       44.66       49.21      6.45 o 
   2   0   6      300.60      293.63      7.54 o 
   3   0   6       47.45       55.86      7.17 o 
  -5   1   6       10.31       18.04      4.07 o 
  -4   1   6        0.62       -0.12      3.49 o 
  -3   1   6      257.21      252.73     12.94 o 
  -2   1   6       23.25       36.27      2.83 o 
  -1   1   6       24.36       36.14      4.24 o 
   0   1   6      108.62       97.13      4.54 o 
   1   1   6       50.43       53.20      6.31 o 
   2   1   6        7.49       16.55      3.85 o 
   3   1   6        2.62        3.32     10.49 o 
  -5   2   6       19.42       25.65      4.84 o 
  -4   2   6        0.93        5.46      3.54 o 
  -3   2   6       19.53       25.75      2.94 o 
  -2   2   6        0.10        2.33      2.72 o 
  -1   2   6       62.36       67.85      3.20 o 
   0   2   6       16.91       15.52      4.31 o 
   1   2   6        6.34        6.99      4.23 o 
   2   2   6        2.39        7.31      3.37 o 
  -5   3   6        5.70        7.96      4.64 o 
  -4   3   6        1.27        9.79      3.92 o 
  -3   3   6       59.81       59.65      3.16 o 
  -2   3   6       61.11       65.52      3.80 o 
  -1   3   6        1.20        5.83      3.02 o 
   0   3   6      217.11      240.64     10.21 o 
   1   3   6       39.71       34.15      4.38 o 
   2   3   6       38.66       44.72      3.57 o 
   3   3   6       11.51        1.71      4.88 o 
  -5   4   6        6.31       13.66      4.56 o 
  -4   4   6        0.51       -0.37      3.94 o 
  -3   4   6        6.03        7.94      3.04 o 
  -2   4   6       44.60       47.75      2.77 o 
  -1   4   6       63.87       60.93      3.67 o 
   0   4   6        6.76       10.17      4.15 o 
   1   4   6        1.81        3.97      6.04 o 
   2   4   6        5.30        5.73      4.97 o 
   3   4   6        2.82        9.76      4.78 o 
  -5   5   6        2.01        0.61      8.52 o 
  -4   5   6       13.16       26.58      3.90 o 
  -3   5   6       14.39       13.80      3.47 o 
  -2   5   6        4.20        3.42      3.08 o 
  -1   5   6        5.72        6.14      3.04 o 
   0   5   6       80.57       75.53      4.49 o 
   1   5   6       17.56       17.58      6.30 o 
   2   5   6       20.71       21.80      3.58 o 
   3   5   6       41.96       47.36      7.72 o 
  -5   6   6       14.78       26.49      5.46 o 
  -4   6   6        0.03        0.32      7.67 o 
  -3   6   6        3.32        2.66      3.39 o 
  -2   6   6        0.98        0.40      3.11 o 
  -1   6   6       46.25       49.52      3.08 o 
   0   6   6        6.76        8.60      5.64 o 
   1   6   6       37.12       41.46      6.49 o 
   2   6   6        0.36        4.66      6.16 o 
   3   6   6        4.57        8.78      7.60 o 
  -5   7   6        0.41        1.53      5.32 o 
  -4   7   6       36.98       26.75      4.92 o 
  -3   7   6       10.80       10.06      3.45 o 
  -2   7   6        1.95       -0.24      3.07 o 
  -1   7   6        0.15        2.54      3.17 o 
   0   7   6        1.70        3.13      5.79 o 
   1   7   6       30.31       24.91      6.43 o 
   2   7   6        5.69       11.74      4.71 o 
   3   7   6       12.15       22.11      7.68 o 
  -5   8   6       51.79       60.54     17.58 o 
  -4   8   6        4.49        7.56      4.81 o 
  -3   8   6        6.11        5.23      3.98 o 
  -2   8   6       27.90       23.87      5.47 o 
  -1   8   6       64.34       67.69      5.81 o 
   0   8   6       29.07       22.09      5.88 o 
   1   8   6       21.32       26.86      6.68 o 
   2   8   6       39.54       44.17      4.39 o 
   3   8   6        1.03       19.14      7.58 o 
  -5   9   6        1.58       13.20      5.32 o 
  -4   9   6       22.14       24.54      4.82 o 
  -3   9   6        3.65        4.63      5.36 o 
  -2   9   6       15.83       11.36      5.28 o 
  -1   9   6        0.82        2.17      5.08 o 
   0   9   6       30.31       30.35      5.88 o 
   1   9   6        2.59       10.78      9.38 o 
   2   9   6       55.12       62.79      7.51 o 
   3   9   6       13.43       16.44      7.69 o 
  -5  10   6        3.35        3.87      6.22 o 
  -4  10   6        0.34       -3.97      4.92 o 
  -3  10   6       23.44       14.74      5.50 o 
  -2  10   6       12.07       10.31      5.18 o 
  -1  10   6        7.66        8.47      5.12 o 
   0  10   6        1.44        0.89      5.50 o 
   1  10   6        0.46       13.60      3.99 o 
   2  10   6        8.87       17.43      4.12 o 
   3  10   6        9.23       21.74      8.05 o 
  -4  11   6       18.05       15.21      7.42 o 
  -3  11   6       14.63       13.47      5.36 o 
  -2  11   6        2.22        8.45      5.11 o 
  -1  11   6        2.36        4.33      5.11 o 
   0  11   6       24.39       21.50      5.67 o 
   1  11   6       16.52       15.60      4.02 o 
   2  11   6        3.23       10.05      5.75 o 
   3  11   6        2.65        7.36      8.35 o 
  -4  12   6        0.08        0.89      5.94 o 
  -3  12   6       23.47       14.67      5.79 o 
  -2  12   6       26.02       21.48      5.18 o 
  -1  12   6        7.89        8.25      4.78 o 
   0  12   6       26.07       17.90      5.67 o 
   1  12   6        5.79       13.36      4.40 o 
   2  12   6       44.14       46.82      5.42 o 
   3  12   6        0.87       17.51      8.84 o 
  -4  13   6       21.09       21.81      6.11 o 
  -3  13   6       12.16       14.86      5.68 o 
  -2  13   6        6.05        6.22      5.15 o 
  -1  13   6        8.39        8.34      5.05 o 
   0  13   6        1.15        1.24      5.44 o 
   1  13   6       86.62      100.26      5.07 o 
   2  13   6       33.43       32.37      5.34 o 
   3  13   6        0.82       10.74      8.81 o 
  -4  14   6        3.00        0.08      5.87 o 
  -3  14   6        1.70       -0.68      5.43 o 
  -2  14   6       10.91        9.34      5.28 o 
  -1  14   6       22.15       26.59      5.03 o 
   0  14   6        8.36       11.13      5.51 o 
   1  14   6       49.32       55.18      7.11 o 
   2  14   6        0.07       -3.14      8.33 o 
  -4  15   6        7.60        8.03      5.88 o 
  -3  15   6        0.90       -1.05      5.50 o 
  -2  15   6       15.32       14.28      5.45 o 
  -1  15   6       28.58       27.28      5.00 o 
   0  15   6        3.56        0.02      5.30 o 
   1  15   6        2.57        6.05      4.89 o 
   2  15   6        6.84        6.96      8.14 o 
  -4  16   6        0.11        3.52      6.03 o 
  -3  16   6       11.05       12.31      5.60 o 
  -2  16   6       15.37       20.10      5.50 o 
  -1  16   6       30.83       30.10      5.11 o 
   0  16   6        0.11        2.53      5.35 o 
   1  16   6        6.14       12.27      5.28 o 
   2  16   6       11.07        8.44      6.08 o 
  -4  17   6       11.85        2.63      6.12 o 
  -3  17   6        1.61        2.91      5.73 o 
  -2  17   6        1.17        2.07      5.41 o 
  -1  17   6       15.39       12.34      4.98 o 
   0  17   6       20.78       16.11      5.48 o 
   1  17   6       10.82       13.15      5.53 o 
   2  17   6        0.54       18.90      5.75 o 
  -3  18   6        1.91       -3.61      5.73 o 
  -2  18   6        3.34       -1.46      5.58 o 
  -1  18   6        8.88       10.96      5.19 o 
   0  18   6       16.81        6.39      5.46 o 
   1  18   6        0.04       -1.14      7.28 o 
   2  18   6        1.03       10.30      6.19 o 
  -3  19   6       15.70        5.52      6.05 o 
  -2  19   6        1.35       -1.11      5.70 o 
  -1  19   6        8.21        9.31      5.29 o 
   0  19   6       53.17       43.87      6.02 o 
   1  19   6        3.47        4.83      8.31 o 
  -3  20   6        0.44       -4.31      6.02 o 
  -2  20   6       17.02       18.03      5.95 o 
  -1  20   6       61.70       49.24      5.88 o 
   0  20   6        0.06       10.59      6.42 o 
   1  20   6        1.20        2.76      6.01 o 
  -3  21   6        3.45        2.18      6.22 o 
  -2  21   6        0.87        2.98      5.77 o 
  -1  21   6        4.50        6.03      5.56 o 
   0  21   6       48.25       52.93      7.64 o 
   1  21   6        0.02       -4.64      5.94 o 
  -2  22   6        7.78       14.05      6.28 o 
  -1  22   6        5.83        8.27      6.03 o 
   0  22   6        1.59       17.94      8.47 o 
  -2  23   6        0.18        0.25      5.99 o 
  -1  23   6       10.80       10.70      6.04 o 
   0  23   6        1.96        4.36      4.80 o 
  -4   1   7        0.57       -1.25      4.82 o 
  -3   1   7        1.58        6.04      3.56 o 
  -2   1   7       12.55       14.21      2.94 o 
  -1   1   7       11.47       14.15      4.75 o 
   0   1   7        3.28        2.94      4.67 o 
   1   1   7       23.15       24.17      4.86 o 
   2   1   7        0.67        2.56      5.61 o 
   3   1   7        3.31       -0.80      7.00 o 
  -5   2   7        1.81       12.93      8.22 o 
  -4   2   7        0.70        1.83      7.02 o 
  -3   2   7        4.58        5.43      3.62 o 
  -2   2   7        1.41        6.18      2.87 o 
  -1   2   7       24.60       19.79      4.76 o 
   0   2   7        0.00       -2.05      4.63 o 
   1   2   7       31.17       38.04      4.91 o 
   2   2   7       11.48       13.84      4.39 o 
   3   2   7        5.14       21.66     15.22 o 
  -4   3   7        7.48        7.13      4.98 o 
  -3   3   7       33.07       30.68      3.63 o 
  -2   3   7        3.65        5.80      3.46 o 
  -1   3   7       43.00       49.15      5.22 o 
   0   3   7        1.59        5.53      4.63 o 
   1   3   7       29.85       34.34      6.93 o 
   2   3   7       40.13       45.82      3.74 o 
   3   3   7        0.30       11.65      7.47 o 
  -4   4   7       13.80       20.07      7.34 o 
  -3   4   7        0.21        1.51      3.50 o 
  -2   4   7       35.08       32.27      3.56 o 
  -1   4   7        7.56        4.66      4.61 o 
   0   4   7        4.84       10.02      4.58 o 
   1   4   7        0.55        3.42      6.64 o 
   2   4   7        4.82       13.02      9.95 o 
  -4   5   7        9.27        5.22      4.93 o 
  -3   5   7       26.31       29.89      4.20 o 
  -2   5   7       16.15       22.26      3.93 o 
  -1   5   7        0.37        1.44      4.58 o 
   0   5   7        3.51        1.85      4.68 o 
   1   5   7        0.79        4.64      6.75 o 
   2   5   7        0.03       12.41      7.39 o 
  -4   6   7        2.73        0.05      5.03 o 
  -3   6   7        8.04       10.83      3.64 o 
  -2   6   7        5.65        1.75      3.46 o 
  -1   6   7       42.42       36.83      5.69 o 
   0   6   7        5.48        9.30      6.34 o 
   1   6   7        0.01       -1.31      6.58 o 
   2   6   7       28.49       35.67      5.80 o 
  -4   7   7        0.58        7.46      6.55 o 
  -3   7   7        2.28        0.64      4.58 o 
  -2   7   7        1.37        1.34      3.35 o 
  -1   7   7        1.01        2.08      6.26 o 
   0   7   7        0.71        4.63      6.22 o 
   1   7   7       35.02       35.19      7.27 o 
   2   7   7        6.56       11.57      5.38 o 
  -4   8   7        2.24       -4.84      6.29 o 
  -3   8   7        0.54        2.95      4.51 o 
  -2   8   7        3.18        1.58      4.05 o 
  -1   8   7        3.65        3.47      5.97 o 
   0   8   7        5.20        6.67      6.38 o 
   1   8   7        7.74       23.90      8.31 o 
   2   8   7       13.24       19.17     11.12 o 
  -3   9   7        3.40        5.44      5.90 o 
  -2   9   7        3.98        2.94      3.88 o 
  -1   9   7        0.79       -3.69      5.97 o 
   0   9   7        9.00        6.43      6.21 o 
   1   9   7        0.11        6.89      9.29 o 
   2   9   7        0.04       12.67     10.05 o 
  -4  10   7        5.27       -8.90      8.90 o 
  -3  10   7       18.92       19.63      6.24 o 
  -2  10   7        0.99       -1.95      5.89 o 
  -1  10   7        0.94        6.59      5.91 o 
   0  10   7        0.10        5.72      6.18 o 
   1  10   7        0.52        3.87      4.46 o 
   2  10   7        0.20       21.03     12.01 o 
  -4  11   7       19.47       26.90      9.17 o 
  -3  11   7        0.50       -0.45      5.77 o 
  -1  11   7        1.97       -0.49      5.68 o 
   0  11   7        4.62        1.48      6.17 o 
   1  11   7        2.40        5.02      4.62 o 
   2  11   7        3.32       22.78      9.17 o 
  -4  12   7        0.21       -5.23      5.23 o 
  -3  12   7        7.20        6.45      5.95 o 
  -2  12   7        0.31       -4.16      5.62 o 
  -1  12   7        0.35        4.68      5.63 o 
   0  12   7       11.33        7.46      6.19 o 
   1  12   7        9.30       21.02      5.19 o 
   2  12   7       27.53       43.92      6.16 o 
  -4  13   7        1.15        3.77      5.22 o 
  -3  13   7        0.11       -5.47      5.86 o 
  -2  13   7        0.17        0.97      5.55 o 
  -1  13   7       33.94       31.89      5.73 o 
   0  13   7        0.14       -1.30      5.93 o 
   1  13   7        9.30       17.06      8.91 o 
   2  13   7        0.80       16.23      6.03 o 
  -4  14   7        0.00        6.57      6.10 o 
  -3  14   7        0.58       10.93      5.90 o 
  -2  14   7        5.04        1.95      5.48 o 
  -1  14   7        0.25        2.55      5.44 o 
   0  14   7       21.29       15.06      5.99 o 
   1  14   7        0.09        3.47      4.91 o 
  -3  15   7        8.92        9.09      5.84 o 
  -2  15   7        7.58        2.65      5.49 o 
  -1  15   7       15.11        9.14      5.51 o 
   0  15   7        0.02        1.09      6.03 o 
   1  15   7        6.97       11.02      5.32 o 
  -3  16   7        2.49        4.05      5.84 o 
  -2  16   7       25.15       24.27      5.73 o 
  -1  16   7        6.00        8.47      5.53 o 
   0  16   7        1.21       -0.69      6.16 o 
   1  16   7        7.20       19.60      5.55 o 
  -3  17   7        0.67        4.06      6.11 o 
  -2  17   7        0.32        6.41      5.68 o 
  -1  17   7        0.37        1.50      5.47 o 
   0  17   7       11.40        8.19      6.40 o 
   1  17   7        0.01       -0.14      5.72 o 
  -3  18   7       10.49       15.06      6.13 o 
  -2  18   7        0.27        5.51      5.79 o 
  -1  18   7        8.45        6.17      5.56 o 
   0  18   7       27.78       28.39      6.57 o 
   1  18   7        9.11        1.18      5.88 o 
  -2  19   7        2.57       -1.17      5.85 o 
  -1  19   7       29.57       19.44      5.59 o 
   0  19   7        0.23        2.98      6.46 o 
  -2  20   7        3.69        1.07      5.78 o 
  -1  20   7        8.86        7.02      5.77 o 
   0  20   7        8.46       17.00     11.65 o 
  -1  21   7        1.10        1.74      5.97 o 
  -4   0   8        7.43        3.79      7.30 o 
  -3   0   8       59.86       60.08      5.07 o 
  -2   0   8       38.92       31.20      7.45 o 
  -1   0   8        5.19        1.11      7.27 o 
   0   0   8        4.64       10.24      7.64 o 
   1   0   8       73.86       95.23      7.87 o 
   2   0   8       29.55       12.46      5.87 o 
  -4   1   8       13.06       16.15      4.88 o 
  -3   1   8       30.51       27.95      3.82 o 
  -2   1   8        1.98        6.31      6.99 o 
  -1   1   8        9.39        8.48      5.13 o 
   0   1   8       44.63       48.26      5.52 o 
   1   1   8       10.41       22.98      5.35 o 
   2   1   8        0.19       -0.45      5.93 o 
  -4   2   8        0.26       -5.03      6.99 o 
  -3   2   8        2.70       12.38      3.79 o 
  -2   2   8        1.34       -0.24      3.69 o 
  -1   2   8       16.88       14.89      5.12 o 
   0   2   8        0.14        1.66      5.23 o 
   1   2   8        2.76        4.64      7.78 o 
   2   2   8        0.67       18.70      5.63 o 
  -4   3   8        8.23       18.30      4.97 o 
  -3   3   8       14.03       13.42      3.78 o 
  -2   3   8        0.85        2.95      3.69 o 
  -1   3   8        7.17        4.39      5.17 o 
   0   3   8       17.66       16.43      5.17 o 
   1   3   8        2.42        3.33      7.53 o 
   2   3   8        2.11       10.34      5.24 o 
  -4   4   8        1.95        1.56      4.94 o 
  -3   4   8        3.75       10.22      4.73 o 
  -2   4   8        0.04        1.10      3.70 o 
  -1   4   8       16.08       14.52      5.11 o 
   0   4   8        0.44       -0.22      5.15 o 
   1   4   8        0.84        6.12      7.40 o 
   2   4   8        0.11       13.29     10.75 o 
  -4   5   8       12.56       24.36      9.06 o 
  -3   5   8        4.08        3.04      4.68 o 
  -2   5   8        0.00        1.38      3.61 o 
  -1   5   8       13.42       12.96      5.03 o 
   0   5   8        1.20        8.25      7.19 o 
   1   5   8        7.89        9.25      7.61 o 
  -4   6   8        2.51        0.20      5.08 o 
  -3   6   8        3.22        5.49      4.77 o 
  -2   6   8        0.21        1.14      4.83 o 
  -1   6   8        0.01        4.52      5.00 o 
   0   6   8       14.03       12.23      7.25 o 
   1   6   8        1.07       -0.78      7.52 o 
  -4   7   8       13.13        8.21      7.83 o 
  -3   7   8        0.51        1.34      4.71 o 
  -2   7   8        1.57        6.30      4.93 o 
  -1   7   8        0.03       -1.99      6.85 o 
   0   7   8        2.32        3.91      7.00 o 
   1   7   8        5.47       10.80      7.59 o 
  -4   8   8        1.47       14.46      7.59 o 
  -3   8   8        2.94       -3.84      6.68 o 
  -2   8   8       14.58       16.07      7.02 o 
  -1   8   8       15.69       18.36      6.67 o 
   0   8   8        0.02       -0.81      6.85 o 
   1   8   8       11.84        6.22      7.95 o 
  -3   9   8        1.20        6.78      4.69 o 
  -2   9   8        0.94        3.78      6.59 o 
  -1   9   8        5.23        4.89      6.66 o 
   0   9   8        4.53        6.33      6.83 o 
   1   9   8        2.58       10.46      7.83 o 
  -3  10   8        2.35       -4.14      4.73 o 
  -2  10   8        0.09       -1.55      6.59 o 
  -1  10   8        0.26       12.27      6.43 o 
   0  10   8        0.07        7.12      6.98 o 
   1  10   8        0.46        9.70     11.26 o 
  -3  11   8        1.01        2.68      6.98 o 
  -2  11   8        0.64        1.74      6.28 o 
  -1  11   8        0.96        0.07      6.44 o 
   0  11   8        9.15        6.64      6.74 o 
   1  11   8        0.68       19.85     12.54 o 
  -3  12   8        6.56        5.63      6.65 o 
  -2  12   8        1.64       -1.38      6.29 o 
  -1  12   8        4.34        5.24      6.14 o 
   0  12   8        0.68        3.67      6.65 o 
   1  12   8       12.06       19.59      5.14 o 
  -3  13   8        0.00        3.42      6.66 o 
  -2  13   8        3.82        1.53      6.48 o 
  -1  13   8        0.20        0.83      6.12 o 
   0  13   8        7.33        1.97      6.65 o 
  -3  14   8        5.76        8.24      6.74 o 
  -2  14   8        0.03        3.89      6.34 o 
  -1  14   8        0.22       -1.92      6.07 o 
   0  14   8       10.56       10.26      6.91 o 
  -2  15   8        8.88        6.63      6.45 o 
  -1  15   8        3.63        4.98      6.04 o 
   0  15   8        0.01        1.60      6.97 o 
  -2  16   8       11.83       10.56      6.51 o 
  -1  16   8        0.12        2.42      6.08 o 
  -1  17   8       13.12       11.02      6.33 o 
  -3   1   9        0.83        0.83      4.97 o 
  -2   1   9        4.57        7.53      5.52 o 
  -1   1   9        0.18        3.54      5.74 o 
   0   1   9        0.67        0.92      5.88 o 
  -3   2   9        1.04        2.82      6.28 o 
  -2   2   9        0.10        4.48      6.54 o 
  -1   2   9        0.65        2.09      5.79 o 
   0   2   9       11.54       17.59      6.01 o 
  -3   3   9        3.16        2.48      4.89 o 
  -2   3   9        4.13        0.48      5.72 o 
  -1   3   9        0.98       -3.42      5.56 o 
   0   3   9        3.25        1.42      5.86 o 
  -3   4   9        3.99       10.55      4.98 o 
  -2   4   9        8.09        7.98      5.73 o 
  -1   4   9        0.91       10.34      5.56 o 
   0   4   9        0.17       -1.53      7.75 o 
  -3   5   9        6.44       16.10      4.94 o 
  -2   5   9        1.78        5.51      5.53 o 
  -1   5   9        3.04       -3.02      5.60 o 
   0   5   9        0.30        7.85      8.01 o 
  -3   6   9        0.85       -0.50      4.95 o 
  -2   6   9        5.89        6.01      9.04 o 
  -1   6   9        2.31        8.03      7.54 o 
   0   6   9        2.01        3.65      7.69 o 
  -2   7   9        0.62        0.76      7.76 o 
  -1   7   9        0.83        2.75      7.87 o 
   0   7   9        5.37        3.64      7.91 o 
  -2   8   9        1.53        0.70      7.36 o 
  -1   8   9        0.29       11.69      7.46 o 
   0   8   9        0.56       -0.40      7.62 o 
  -2   9   9        0.01        4.18      7.69 o 
  -1   9   9        0.14        6.74      7.64 o 
  -2  10   9        0.01       -1.16      7.18 o 
  -1  10   9        0.22       -0.96      7.03 o 
                                                 
